# Supplementary material for: Navigating freely-available software tools for metabolomics analysis
Source: Metabolomics. 2017 Aug 9;13(9):106. doi: 10.1007/s11306-017-1242-7 (PMC5550549; doi:10.1007/s11306-017-1242-7)
Supplement: Supplementary file 1 — Supplementary material 1 (XLSX 174 KB) [file 11306_2017_1242_MOESM1_ESM.xlsx]

## Sheet: All Tools
Software	Description	Functionality Category(-ies)	Functionality Sub-Category	Instrument Data Type	Instrument Data Type Sub-Category	Approaches	Computer Skills	Software Type	Interface	Operating System (OS)	Language	Version	Dependencies	Input Formats - Open	Input Formats - Proprietary	Published	Last Updated	License	Website	Paper	PMID
ALEX	Analysis of Lipid Experiments (ALEX) is designed for metabolite identification of multiplexed FT MS data. Lipids are identified using the ALEX lipid database containing >20,000 lipid species. This can be searched as part of the GUI or on a web-based tool, which requires a m/z list as input. For calibration of FT MS data, the identity of a well characterised lock-mass ion must be known for the onl…	Annotation		DI-MS	Orbitrap DI-MS	Targeted, Lipidomics	Advanced	Pipeline Python Package Web App	Command line interface, Web user interface	Windows XP	C++, Python, SQLite, PHP, Lisp	1	MSFileReader 2.2 (Thermo Scientific), Python 2.7, NumPy, PySide, comtypes, SciPy	-	Thermo Fisher Scientific .raw	2013	2013		http://mslipidomics.info/contents/?page_id=133	http://www.ncbi.nlm.nih.gov/pubmed/24244551	24244551
ALLocator	This is designed for the analysis of LC-ESI-MS data, including data which has been 13C labelled. It includes both pre-processing, interpretation and metabolite identification. Peaks are detected using XCMS, spectra can then be deconvoluted using either CAMERA or ALLocatorSD and then KEGG Compounds for putative identification and pseudo fragment spectra can be matched against MassBank. ALLocatorSD…	Preprocessing		LC-MS	LC-ESI-MS		Basic	Web App	Web user interface	Unix/Linux, Mac OS, Windows	Java, R, JavaScript	1	-	mzData, mzXML, netCDF	-	2014	2014		https://allocator.cebitec.uni-bielefeld.de/landing.htm	http://www.ncbi.nlm.nih.gov/pubmed/25426929	25426929
alsace	This bioconductor package provides tools for retention time alignment and intensity drift correction of spectra that are measured over time. It is an add on to the ALS package which implements alternating least squares (multivariate curve resolution) for analysis of chemical data, in particular hyphenated data where the first direction is a retention time axis, and the second a spectral axis e.g.…	Preprocessing		DAD	HPLC-DAD		Advanced	R Package	Command line interface	Unix/Linux, Mac OS, Windows	R	1.10.0	R (≥ 2.10), ALS, ptw (≥ 1.0.6)	R accessible format (.csv)	-	2014	2016	GPL (≥ 2)	https://www.bioconductor.org/packages/release/bioc/html/alsace.html	-	-
AMDIS	Automated Mass Spectral Deconvolution and Identification System (AMDIS) provides deconvolution and identification of GC-MS data. It was originally designed for the automatic identification of chemical weapons, but is applicable to all GC-MS data. Firstly, GC-MS data are deconvoluted to extract pure compound peaks free of overlapping signals from the TICs. These pure compound peaks are then matche…	Preprocessing		GC-MS			Medium	Package	Graphical User Interface	Windows	-	2.71	-	netCDF	Aglient, Bruker, Finnigan, INFICON, JEOL/Schrader, Kratos, Mach3, MassLynx, PerkinElmer, Schrader/GCMate, Varian, Xcalibur	1996	2012	http://chemdata.nist.gov/mass-spc/amdis/downloads/EULA-AMDIS.pdf	http://chemdata.nist.gov/dokuwiki/doku.php?id=chemdata:amdis	http://www.ncbi.nlm.nih.gov/pubmed/20185625	20185625
AMDORAP	Accurate m/z detection method for LC-orbitrap (AMDORAP) provides preprocessing of MS data consisting of 3 stages: collect all data points with intensities above a threshold value, group them by m/z values and estimate representative m/z values for the clusters and extract EICs.	Preprocessing		LC-MS	LC-MS (Orbitrap)	Untargeted	Advanced	R Package	Command line interface	Unix/Linux, Mac OS, Windows	R	1.0.6	xcms, mzR, Rcpp, BiocGenerics, Biobase	mzXML, netCDF	-	2011	2012	GPL-2	http://amdorap.sourceforge.net/	http://www.ncbi.nlm.nih.gov/pubmed/21702951	21702951
apLCMS	This is an R package for the preprocessing of high resolution LC-MS data. It contains functions to reduce noise, identify features, correct for retention time deviation, align features across samples and recover weak-signals from LC-FTMS. First peaks are grouped based on their m/z, using a threshold value which is set using a mixture model. These groups are then split into smaller groups using ke…	Preprocessing		LC-MS	LC-FT-MS	Untargeted	Advanced	R Package	Command line interface	Unix/Linux, Mac OS, Windows	R	6.2.0	MASS, rgl, mzR, splines, doSNOW, foreach, iterators, snow, ROCR, ROCS, e1071, randomForest, gbm	mzData, mzML, mzXML, netCDF	-	2009	2016	GPL (≥ 2)	http://web1.sph.emory.edu/apLCMS/	http://www.ncbi.nlm.nih.gov/pubmed/25005748	25005748
AStream	An R package for the annotation of preprocessed LC-MS data (a data.frame of features), detecting isotopes, adducts and fragments. xcmsSet objects can be directly imported into AStream. A quality control step is implemented to identify outlier peaks, which are then discarded. In this peaks below a given intensity are regarded as having 0 intensity and the counts for all samples are transformed int…	Annotation	Level 4 - Unequivocal Molecular Formula	LC-MS		Untargeted	Advanced	R Package	Command line interface	Unix/Linux, Mac OS, Windows	R	2	R (≥ 3.0.1), multtest, Biobase, plotrix	data.frame, xcmsSet	-	2010	2014	GPL (≥ 2)	http://www.urr.cat/AStream/AStream.html	https://www.ncbi.nlm.nih.gov/pubmed/21414990	21414990
Automics	This program is designed for both NMR data preprocessing and chemometric analysis. It includes modules for spectral processing, data organisation, data filtering, data analysis techniques and statistical total correlation spectroscopy method (STOCSY). It is able to read raw Bruker files and converts raw Varian and JEOL files into the Bruker FID format using a manually imputed metadata file contai…	Preprocessing, Post-Processing, Statistical Analysis		NMR	1H NMR		Advanced	Package	Command line interface	Windows NT, Windows 2000-2003, Windows XP	Visual C++	1220	-	-	Bruker FID	2009	2009	GPL-2	http://www.softpedia.com/get/Science-CAD/Automics.shtml	http://www.ncbi.nlm.nih.gov/pubmed/19291281	19291281
batchCorr	This is designed for between and within-batch correction of LC-MS data. There are functions for batch alignment, drift correction and batch normalisation. For batch alignment feature missingness is aggregated on a batch level, features with missingness that are sufficiently similar m/z and retention time and ensuring orthogonal batch presence among feature alignment candidates. Drift correction i…	Post-processing		LC-MS			Advanced	R Package	Command line interface	Unix/Linux, Mac OS, Windows	R	0.1.8	R (≥ 2.10)	Peaklist, xcmsSet	-	2016	2017	GPL-2	https://gitlab.com/CarlBrunius/batchCorr	http://www.ncbi.nlm.nih.gov/pubmed/27746707	27746707
BATMAN	Bayesian automated metabolite analyser for NMR spectra (BATMAN) provides a bayesian model for deconvolution of NMR spectra and an MCMC algorithm to automate metabolite quantification. It is also able to automatically identify metabolites based on user defined metabolite chemical shift lists. A two component model is used for peak deconvolution: for some peaks a metabolite identification can be ex…	Annotation		NMR	1H NMR		Advanced	Package	Command line interface	Unix/Linux, Mac OS, Windows	R, C++, MATLAB	1.2.1.08	R ≥ 2.15.0,doSNOW, foreach, iterators, snow, utils, plotrix	ASCII, R	Bruker	2011	2016	GPL-2	http://batman.r-forge.r-project.org/	http://www.ncbi.nlm.nih.gov/pubmed/22635605	22635605
Bayesil	The web system, Bayesil is designed to supply automatic spectral processing and identification of serum, plasma and cerebrospinal fluid (CSF) 1D 1H NMR spectra. Automated zero-filling, Fourier and Hilbert transformation, phasing, baseline correction and solvent filtering, smoothing, chemical shift referencing and reference deconvolution. A reference compound with known concentration, is then used…	Preprocessing, Annotation		NMR	1H NMR		Basic	Web Based	Web User Interface	Unix/Linux, Mac OS, Windows	-	-	-	-	Bruker, Agilent/Varian	2015	2015		http://bayesil.ca/	https://www.ncbi.nlm.nih.gov/pubmed/26017271	26017271
BioSMXpress	This is an add on to BioSM that is designed specifically to identify endogenous mammalian metabolites based on their molecular structure, as opposed to synthetic molecules. It aims to use the smallest number of structure comparisons possible for the identification of metabolites. 'Scaffolds' (1564 endogenous mammalian compounds identified from KEGG) are searched against for identification - if th…	Annotation					Advanced	Package	Command line interface	Unix/Linux, Mac OS, Windows	Java	1.00	≥ Java 1.6, JRE	SMILES	-	2015	2015		http://www.mybiosoftware.com/biosmxpress-identification-of-unknown-biochemical-structures-in-metabolomics.html	http://www.ncbi.nlm.nih.gov/pubmed/25859612	25859612
CAMERA	CAMERA (Collection of Algorithms for MEtabolite pRofile Annotation) is designed as an add-on to XCMS, providing additional grouping based on retention time and chromatographic peak shape and isotopic peaks and adduct annotation. Features are first grouped by their retention times, using 60% of the FWHM around the centroid of the most intense feature that is not yet assigned a compound spectrum. I…	Annotation	Level 4 - Unequivocal Molecular Formula	LC-MS		Untargeted	Advanced	R Package	Command line interface	Unix/Linux, Mac OS, Windows	R	1.30.0	R (≥ 2.1.0), methods, Biobase, xcms (>= 1.13.5), igraph	mzData, mzML, mzXML, netCDF	-	2009	2016	GPL (≥ 2)	http://bioconductor.org/packages/release/bioc/html/CAMERA.html	http://www.ncbi.nlm.nih.gov/pubmed/22111785	22111785
CCPN Metabolomics	This is a metabolomics add on to the CcpNmr software. It contains fulled assigned 1D and 2D spectra of 76 of metabolites (those that are most commonly found in biofluids). It also contains predicted 1H-1H TOCSY spectra, that are not available on public repositories. It allows for the creation of custom, user defined libraries of spectra.	Annotation		NMR	1D NMR 2D NMR		Advanced	Package	Command line interface	Linux, OS X, Windows	Python	1.3	numpy, Tcl/Tk, Tix, Mesa	NMRPipe	Bruker, Varian	2011	2011		http://www.ccpn.ac.uk/collaborations/metabolomics	https://www.ncbi.nlm.nih.gov/pubmed/21216771	21216771
CFM-ID	Competitive Fragment Modeling for Metabolite Identification (CFM-ID) is a web server designed for ESI-MS/MS data analysis. It uses single energy - competitive fragmentation modeling (SE-CFM) to predict MS/MS spectra, for MS/MS peak annotation and for putative metabolite annotation. There are two SE-CFM which were trained on the METLIN database, one for positive and one for negative modes. Spectra…	Annotation	Level 2a - Library Spectrum Match	LC-MS	LC-MS/MS		Basic	Web App	Web user interface	Unix/Linux, Mac OS, Windows	Ruby on the Rails, Javascript, MySQL, Redis, HTML	2.4	-	Peak list, Metabolite list in SMILES/InChI format for annotation	-	2014	2016	GPL-2.1	http://cfmid.wishartlab.com/	http://www.ncbi.nlm.nih.gov/pubmed/24895432	24895432
ChemoSpec	This CRAN package provides functions for the chemometric analysis of NMR, IR or Raman spectroscopy data. It includes functions for spectral visualisation, peak alignment, HCA, PCA and model-based clustering. It is specifically designed for the analysis of metabolomics data, with the experimental design of treatment and control groups. Data should be in the .csv format with frequency values in the…	Preprocessing		NMR IR Raman			Medium	R Package	Command line interface	Linux, OS X, Windows	R	4.4.17	R (≥ 3.1)	.csv (first column intensity values, second column intensity values)	-	2014	2017	GPL-3	https://cran.r-project.org/web/packages/ChemoSpec/index.html	-	-
COLMAR	Complex mixture analysis by NMR (COLMAR) is designed for the analysis of covariance-NMR (2D) data of complex mixtures. There are three web-servers: one to calculate the NMR covariance spectrum from the raw input, one to decompose 2D covariance TOCSY spectrum into a reduced set of non-redundant 1D cross sections and one to screen the traces against a spectral database for metabolite identification…	Annotation		NMR	Covariance NMR		Basic	Web Based	Web User Interface	Linux, Mac OS X, Windows	-	1	-	NMRPipe	Bruker, Varian	2011	2011		http://spin.ccic.ohio-state.edu/index.php/colmar	http://www.ncbi.nlm.nih.gov/pubmed/19634130	19634130
cosmiq	This bioconductor package provides preprocessing for LC-MS or GC-MS metabolomics or lipidomics data. It is designed to improve the detection of low abundance signals by generating a master map of all mz/RT space before the peak detection algorithm is applied. It is built using the xcmsSet object structure and so can be integrated with xcms (it is suggested to use retcor.orbiwarp for RT alignment)…	Preprocessing		GC-MS LC-MS		Untargeted	Advanced	R Package	Command line interface	Unix/Linux, Mac OS, Windows	R	1.8.0	R (≥ 3.0.2), Rcpp	mzData, mzML, mzXML, netCDF	-	2014	2016	GPL-3	http://bioconductor.org/packages/release/bioc/html/cosmiq.html	-	-
Credential Features	This package is designed to optimise LC-MS workflows where 1000s of features are detected from a single run. It uses credentialling to identify features which are artificial as opposed to those of biological origin. To do this E.coli were grown on either natural abundance media or uniformly C13 (UC13) media. These two media were then mixed at different ratios (1:1 and 1:2). Once LC-MS analysis ha…	Other Tools	Experimental Optimisation	LC-MS		Untargeted	Advanced	R Package	Command line interface	Unix/Linux, Mac OS, Windows	R	1.0	xcms, data.table, plyr, CAMERA, ggplot2, gridExtra, Hmisc		-	2014	2015		http://pattilab.wustl.edu/software/credential/credential.php	http://www.ncbi.nlm.nih.gov/pubmed/25160088	25160088
crmn	Cross-contribution robust multiple standard normalization (crmn) is a CRAN package which provides normalisation for metabolomics data. crmn is a normalisation technique which can be used to normalise metabolomics data which has been generated with internal standards. A number of other normalisation methods are also included: NOMIS, One (divide each analyte by a single user-defined IS), RI (divide…	Post-Processing		GC-MS LC-MS			Advanced	R Package	Command line interface	Unix/Linux, Mac OS, Windows	R	0.0.20	R (≥ 2.10), pcaMethods (≥ 1.56.0), Biobase, methods	Matrix, ExpressionSet	-	2014	2015	GPL (≥ 3)	https://cran.r-project.org/web/packages/crmn/index.html	https://www.ncbi.nlm.nih.gov/pubmed/19743813	19743813
decoMS2	This deconvolutes MS2 data using a novel two step process. Firstly MS2 peaks are collected with less stringent isolation settings. Spectra are then deconvoluted by evaluating MS2 fragment intensities as a function of retention time and precursor mass using the shifting window deconvolution approach.	Preprocessing		LC-MS		Untargeted	Advanced	R Package	Command line interface	Unix/Linux, Mac OS, Windows	R	0.1	nnls, RColorBrewer, xcms, mzR, Rcpp, BioGenerics, Biobase, gplots	mzData, mzML, mzXML, netCDF	-	2013	2013	GPL-2	http://pattilab.wustl.edu/software/decoms2/decoms2.php	http://www.ncbi.nlm.nih.gov/pubmed/23829391	23829391
EasyLCMS	This software both performs metabolite annotation and peak alignment, in a targeted fashion for LC-MS data. Metabolites are annotated from the KEGG, HMDB and PubChem databases. For annotation, multiple searches are avoided by checking the interconnectivity between databases. If internal standards are used, these can be uploaded in the table format and the quantification ion list can be saved for …	Preprocessing, Annotation		LC-MS		Targeted	Basic	Web App	Web user interface	Unix/Linux, Mac OS, Windows	Microsoft. NET, Microsoft Silverlight 4.0	1	Silverlight (for Mac OS and Windows)	mzML, mzXML, netCDF	-	2012	2012	Free for academic users. For non-academic users a license is required.	http://www.easylcms.es/	http://www.ncbi.nlm.nih.gov/pubmed/22884039	22884039
EigenMS	EigenMS provides normalisation of LC-MS metabolomics data using a singular value decomposition-based method. Firstly variation due to differences between experimental conditions is captured using ANOVA. Trends caused by bias are found by applying singular value decomposition to a matrix of residuals. These bias trends are then removed from the dataset.	Post-Processing		LC-MS	LC-MS/MS		Advanced	Package	Command line interface	Unix/Linux, Mac OS, Windows	R, MATLAB	march2014	-	Peak list	-	2009	2015	GPL-2	https://sourceforge.net/projects/eigenms/	http://www.ncbi.nlm.nih.gov/pubmed/25549083	25549083
eMZed	This provides a library of modules that can be incorporated together as a workflow. The MetaboFeatureFinder (OpenMS) and matched filter and centWave (XCMS) peak picking algorithms can be used for feature detection (eMZed builds a bridge to R). EICs can be visualised. Once peaks are detected they can be integrated using the EMG integrator. Retention time alignment is then performed using Pose Clus…	Workflow		LC-MS		Untargeted	Advanced	Framework	Command line interface	Unix/Linux, Mac OS, Windows	Python	2.29.2.0	Python 2.7, numpy, scipy, matplotlib, PyQT4, virtualenv, cython	mzData, mzML, mzXML	-	2013	2016	GPL-2	http://emzed.ethz.ch/index.html	http://www.ncbi.nlm.nih.gov/pubmed/23418185	23418185
eRah	eRah is a CRAN based package, which provides five processing steps: data preprocessing, spectral deconvolution, spectral alignment, missing compound recovery and compound identification. During preprocessing, baseline drift is removed using a moving-minimum filter and a Savitzky Golay filter is used to eliminate noise. Compound match by local covariance (CMLC), a multivariate matched filter and o…	Preprocessing, Annotation		GC-MS	GC-TOF/MS GC-qTOF/MS		Advanced	Package	Command line interface	Unix/Linux, Mac OS, Windows	R	1.0.5	R (≥ 2.10), Rcpp	mzXML, netCDF	-	2016	2017	GPL-2 | GPL-3	https://cran.r-project.org/web/packages/erah/index.html	http://www.ncbi.nlm.nih.gov/pubmed/27584001	27584001
FeatureFinderMetabo	This provides label-free quantification of metabolites of LC-MS data. It is available as part of OpenMS. There are two stages to the algorithm: mass trace detection and feature assembly. Each data set of peaks is sorted by decreasing intensity and peaks that are below a user-defined threshold are filtered. Each of the most intense peaks is then considered a potential seeding point for mass trace …	Preprocessing		LC-MS	Centroid LC-MS		Advanced/ Medium	Package	Command line interface/ Graphical User Interface	Unix/Linux	C++	2.1.0	-	ConsensusXML, DTA, DTA2D, EDTA, featureXML, KROENIK, MGF, ms2, mzML, mzXML, mzData, PEPLIST, TSV	fid/XMASS	2014	2017	Three-clause BSD license	http://ftp.mi.fu-berlin.de/pub/OpenMS/release-documentation/html/TOPP_FeatureFinderMetabo.html	http://www.ncbi.nlm.nih.gov/pubmed/24176773	24176773
FingerID	FingerID can be used for metabolite identification of MS/MS data using kernel methods. It used SVM to first predict a large set of molecular properties for matching against large databases (e.g. PubChem, MassBank, METLIN) for metabolite identification. This is an alternative technique to the traditional method of directly mapping the metabolite to the spectrum. Two types of kernel are used: integ…	Annotation	Level 2a - Library Spectrum Match	LC-MS			Advanced	Web App	Web user interface	Unix/Linux, Mac OS, Windows	MATLAB, Python	1.4	Python ≥ 2.7, Numpy ≥ 1.4.0, LibSVM 3.17 python interface	Peak list with m/z and RT	-	2012	2016	Apache 2.0	https://github.com/icdishb/fingerid	http://www.ncbi.nlm.nih.gov/pubmed/22815355	22815355
flagme	This bioconductor package processes and visualises GC-MS samples. It does not include support for peak detection (this can be done using AMDIS or ChromaTOF). It uses a dynamic programming-based alignment strategy - a similarity matrix is calculated based on a scoring function, taking into account similarity in RT and of the apex spectra, meaning that there are two components to the similarity: sp…	Preprocessing		GC-MS			Advanced	R Package	Command line interface	Unix/Linux, Mac OS, Windows	R	1.30.0	gcspikelite, xcms, CAMERA	AMDIS.elu	ChromaTOF	2014	2016	LGPL (>=2)	https://bioconductor.org/packages/release/bioc/html/flagme.html	-	-
FragPred	Multiple reaction modelling (MRM) is a QQQ mode. It has traditionally just been used for small data sets of authenticated standards. FragPred aims to extend MRM for all of the metabolites in the METLIN database. Logistic regression fitted with L1-regularized objective was used to model the likelihood of a molecule ionising and producing a structure in METLIN. This results in a list of predicted f…	Annotation	Level 3 - Tentative Candidates	LC-MS		Targeted	Advanced	R Scripts	Command line interface	Linux, OS X, Windows	R	1	R	-	-	2015	2015		http://pattilab.wustl.edu/software/FragPred/index.php	http://www.ncbi.nlm.nih.gov/pubmed/25691443	25691443
Galaxy-M	These are metabolomics tools for Galaxy. It includes Galaxy installations of MI-PACK, XCMS and CAMERA. PLS-Toolbox is a commercial MATLAB toolbox for chemometric multivariate analysis that can also be optionally installed. Galaxy-M is designed for use in the analysis of LC-MS and DI-MS metabolomics data. Functions from XCMS can be used for peak picking and retention time alignment. CAMERA is used…	Workflow		LC-MS DI-MS			Medium	Packages	Galaxy-based	Unix/Linux, Mac OS, Windows	R, Python, MATLAB	1	Python 2.7, numpy 1.8.1, scipy 0.14.0, comptypes 0.6.1, MSFileReader 3.0, MI-PACK, Galaxy, MATLAB Complier Runtime, R (≥ 3.1), Hmisc, XCMS, CAMERA	mzData, mzML, mzXML, netCDF	-	2015	2016	GPL-3	https://GitHub.com/Viant-Metabolomics/Galaxy-M	https://www.ncbi.nlm.nih.gov/pubmed/26913198	26913198
GSim	Designed for the visualisation and processing of NMR spectral data.	Preprocessing		NMR	1D NMR 2D NMR		Advanced	Package	Command line interface	Unix/Linux, Mac OS, Windows	C++	0.20.1	-	ASCII	-	2006	2013	GPL- 2	https://sourceforge.net/projects/gsim/	-	-
HayStack	A web-server for the visualisation and extraction of LC-MS features. Peaks can be extracted using XCMS. MetaboAnalyst can then be used for further preprocessing and statistical analysis: filtering, sum normalisation, log(2) transformation and autoscaling, followed by univariate (t-tests, volcano plots, ANOVA) and multivariate analysis (HCA, PCA, PLS-DA). TIC and BPC are automatically displayed an…	Preprocessing		LC-MS		Untargeted	Basic	Web App	Web user interface	Unix/Linux, Mac OS, Windows	MySQL, PHP, Perl, R	-	-	mzData, mzML, mzXML, netCDF		2013	2014	Free	http://binf-app.host.ualr.edu/haystack/	http://www.ncbi.nlm.nih.gov/pubmed/25350247	25350247
HCOR	This provides retention time correction of LC-MS data, in particular reverse phase chromatography.	Preprocessing		LC-MS			Advanced	R Package	Command line interface	Unix/Linux, Mac OS, Windows	R	1.01	xcms	mzXML	-	2014	2014	GPL (≥ 3)	http://b2slab.upc.edu/software-and-downloads/retention-time-drift-correction/	-	-
HR3	HR3 is designed for the annotation of elemental composition of metabolomics LC-MS data. It can be run either through a GUI or in batch mode. It contains a set of rules for filtering PubChem by elemental composition ratios to reduce the number of potential compound annotations.	Annotation	Level 4 - Unequivocal Molecular Formula	LC-MS			Advanced, Medium	Package	Command line interface, Graphical User Interface	Windows	Visual C++	-	-	Peak list	-	2014	2014	GPL-2	http://www.wur.nl/en/show/MetAlign.htm	http://www.ncbi.nlm.nih.gov/pubmed/24820703	24820703
ICT	Isotope correction toolbox (ICT) can be used for isotope correction of MS/MS data. It can be applied to any labeling source and any element and isotope can be considered. When the input is read, the correction matrix is generated. First the ratio of isotopes in the precursor and product ions are calculated and then combined as ratios and the ratios of individual isotopes are combined. The probabi…	Other Tools		MS MS/MS			Advanced	Toolkit	Command line interface	Unix/Linux, Mac OS, Windows	Perl	0.04	Perl	List of metabolites .txt	-	2015	2015	Artistic 2.0	https://github.com/jungreuc/isotope_correction_toolbox/	http://www.ncbi.nlm.nih.gov/pubmed/26382193	26382193
Ideom	IDEOM is an excel template which provides a GUI with implementations of mzMatch and xcms, along with macros for noise-filtering, metabolite identification and statistical analysis. msconvert can also be directly interfaced. Raw peaks can be extracted from within IDEOM or peak-picked data in the .txt or .csv format can be imported. Up to 10 internal/external standards can be entered and treatment/…	Preprocessing		LC-MS			Medium	Excel Template	Graphical User Interface	Unix/Linux, Mac OS, Windows	R	19	Excel (≥ 2007), R	csv, mzXML, txt	Agilent .d, Thermo Fisher Scientific .raw, Bruker Daltonics .d, waters .raw	2012	2015	LGPL-2	http://mzmatch.sourceforge.net/ideom.php	http://www.ncbi.nlm.nih.gov/pubmed/22308147	22308147
iMet-Q	Intelligent Metabolomic Quantitation (iMet-Q) is designed to provide accurate quantification of LC-MS data. Firstly peaks are detected. Optionally centroiding can be performed. Noise is removed by dividing scans into segments with 20% overlap (avoiding borderline issues), defining the noise level for each segment and removing signals below a user-specified S/N. The FWHM of each peak is calculated…	Preprocessing		LC-MS			Easy	Package	Graphical User Interface	Windows XP/7/8, Windows Server 2008/2012	C#	1.001	≥ .Net 4.0	mzML, mzXML, netCDF	-	2015	2015	LGPL-2	http://ms.iis.sinica.edu.tw/comics/Software_iMet-Q.html	http://www.ncbi.nlm.nih.gov/pubmed/26784691	26784691
intCor	intCor provides functions for drift removal and data normalisation of LC-MS data. It accepts either raw data (netCDF or .mzXML), a peak matrix or an xcmsSet as input. It contains 5 methods for intensity drift correction: component correction, median fold change, ComBat and common PCA (CPCA). PCAs can also be performed.	Preprocessing		LC-MS			Advanced	R Package	Command line interface	Unix/Linux, Mac OS, Windows	R	1.03	R (≥ 2.10), xcms, cpca, pcaPP, grid, gplots, sva, clValid, plyr, ggplot2, pcaMethods, methods, akima	mzXML, netCDF, matrix, xcmsSet	-	2014	2014	GPL-2	http://b2slab.upc.edu/software-and-downloads/intensity-drift-correction/	http://www.ncbi.nlm.nih.gov/pubmed/24990606	24990606
iontree	Ion fragmentation data analysis, for either LC-MS or DI-MS. Ion trees are constructed for MSn data. A relational database can be constructed for management of the ion tree data. Distance matrices for MS2 data can be constructed to measure spectral similarity.	Other Tools		LC-MS DI-MS	LC-MS/MS DI-MS/MS		Advanced	Package	Command line interface	Unix/Linux, Mac OS, Windows	R	1.20.0	methods, rJava, RSQLite, XML	mzXML	-	2012	2016	GPL-2	http://www.bioconductor.org/packages/release/bioc/html/iontree.html	-	-
Ionwinze	This provides preprocessing, pairwise comparison between 2 experimental conditions and statistical analysis. Positive and negative modes are analysed separately. First peaks are extracted and the data are then linearly normalised to the range 2^16 -1. The spectra of different classes are divided into equally sized segments of 1 m/z and 12 seconds RT. From these the mean ion currents and sd are ob…	Statistical Analysis		LC-MS		Untargeted	Medium	Package	Command line interface	Windows (32 bit)	C++	3.9.3.2	-	ASCII, netCDF	-	2013	2016	GPL-3	https://sourceforge.net/projects/ionwinze/	http://www.ncbi.nlm.nih.gov/pubmed/24004415	24004415
IosCor	This was developed for isotopic correction of all isotopes, including rare ones e.g. 57Fe and elements with more than two isotopes e.g. O (16,17 and 18), using a matrix-based method. It can be applied to both natural abundance isotopic variance and isotopically labeled metabolites. To avoid biases the optimisation method includes constraints on the isotopic fraction values. It can only handle MS …	Other Tools		MS		Targeted	Advanced	Python Package	Graphical User Interface	Unix/Linux, Mac OS, Windows	Python	1.0	Python 2.6+ (< 3.0), NumPy (1.6.0.2), SciPy (0.9.0.1)	List of metabolites and elemental formulas	-	2011	2011	EDL-2	http://metasys.insa-toulouse.fr/software/isocor/	http://www.ncbi.nlm.nih.gov/pubmed/22419781	22419781
IPO	Isotopologue parameter optimisation (IPO) is designed to increase the reliability of peak picking (centWave and matchedFilter), retention time alignment (orbiwarp) and grouping (density) of XCMS, by optimising the parameters. A design of experiments approach (DoE) is used to optimised parameters. Box-Behnken designs (BBD) are used to create DoE. Feature detection parameters are optimised first, f…	Other Tools	Software Optimisation	LC-MS		Untargeted	Medium	R Package	Command line interface	Unix/Linux, Mac OS, Windows	R	1.1.0	xcms, rsm, CAMERA, grDevices, graphics, stats, utils	mzData, mzML, mzXML, netCDF	-	2015	2017	GPL (≥ 2) + file LICENSE	https://github.com/glibiseller/IPO	http://www.ncbi.nlm.nih.gov/pubmed/25888443	25888443
KMDA	Kernel-Based Metabolite Differential Analysis (KMDA) is a CRAN package, which provides a kernel-based score test to cluster metabolites between treatment groups, in order to handle missing values. There are two kernels: one distance-based and the other stratified, in order to capture both the discrete and continuous nature of metabolomics data.	Post-Processing					Advanced	R Package	Command line interface	Unix/Linux, Mac OS, Windows	R	1	R (≥ 2.10)	Peaklist (matrix)		2014	2015	GPL-2 | GPL-3	https://cran.r-project.org/web/packages/KMDA/	http://www.ncbi.nlm.nih.gov/pubmed/25887233	25887233
LDA	Lipid Data Analyser (LDA) peak picks LC-MS lipidomics data by a novel algorithm designed for accurate quantification. Firstly a chromatograph is extracted and the time-point at peak summit is identified. Next a m/z range is extracted around this narrow time point. The peak summit is then redetermined and the border points of the profile peaks are detected and an ellipse fitted. It uses theoretica…	Preprocessing		LC-MS		Lipidomics	Medium	Package	Graphical user interface	Unix/Linux, Mac OS, Windows	Java	1.6.2	-	mzXML	Thermo Fisher Scientific .raw, waters .raw	2010	2013	Academic users only	http://genome.tugraz.at/lda/lda_description.shtml	http://www.ncbi.nlm.nih.gov/pubmed/21169379	21169379
LIMSA	Lipid Mass Spectrum Analysis (LIMSA) provides deconvolution, metabolite identification and quantification of lipidomics LC-MS data. Firstly background subtraction is performed (the spectra are divided into equal segments, a median filter is used and the lowest intensity of each segment is found and linear regression is calculated through the lowest points). Next the raw data are smoothed with a G…	Preprocessing, Annotation		LC-MS DI-MS	DI-MS/MS	Lipidomics	Medium	Excel Add-in/ Package	Command line interface, Graphical user interface	Unix/Linux, Windows	C++	-	-	Peaklist	-	2006	2006	GPL	http://www.helsinki.fi/science/lipids/software.html	http://www.ncbi.nlm.nih.gov/pubmed/17165823	17165823
Lipid-Pro	This provides metabolite identification for preprocessed DIA LC-MS/MS lipidomics data, using rt-aligned monoisotopic masses of molecular (MS) and fragment (MS/MS) ions. It is a modular based software, consisting of 5 modules: building block, precursor candidates, fragment candidates, mass analyzer and lipid identification. Firstly monoisotopic masses are calculated from elemental composition of t…	Annotation	Level 2a - Library Spectrum Match	LC-MS	LC-MS/MS	Lipidomics	Advanced	Package	Graphical user interface	Windows	?	1	-	csv Peaklist	-	2014	2015	Academic users only	http://www.neurogenetics.biozentrum.uni-wuerzburg.de/verbundprojekte/services/lipidpro/	http://www.ncbi.nlm.nih.gov/pubmed/25433698	25433698
LipidQA	Lipid Qualitative/Quantitative Analysis (LipidQA) provides smoothing, noise reduction, deconvolution, deisotoping, normalisation and metabolite identification of DI-MS lipidomics data. Peak lists are loaded and then can optionally undergo 5-point triangular smoothing and noise filtering. Next the data are deconvoluted and deisotoped. MS/MS data are searched against a fragment ion database (existi…	Preprocessing, Post-processing, Annotation		DI-MS	DI-MS/MS	Lipidomics	Advanced	Web App	Web user interface	Unix/Linux, Mac OS, Windows	C++	-	-	mzXML	Finnigan .raw	2007	2014		http://lipidqa.dom.wustl.edu/	http://www.ncbi.nlm.nih.gov/pubmed/17720531	17720531
LipidXplorer	This provides alignment, annotation and metabolite identification of DI-MS lipidomics data, gathered in any mode from any tandem mass spectrometer. Firstly individual scans are merged into representative spectra. Peaks are then aligned and the signal intensity weighted average of a clustered group of peaks is used to substitute their masses. Peak intensities are stored in MasterScan. Precursor an…	Preprocessing, Annotation		DI-MS	DI-MS/MS	Lipidomics	Advanced	Python Package	Command line interface	Windows	Python	1.2.7	numPy, lxml	mzML, mzXML, Peaklist in csv/dta	AB Sciex .wiff, Thermo Scientific .raw	2012	2016	GPL-2	https://wiki.mpi-cbg.de/lipidx/Main_Page	http://www.ncbi.nlm.nih.gov/pubmed/22272252	22272252
MAGMa	MS Annotation based on in silico Generated Metabolites (MAGMa) automatically annotates MS^n data, where n ≥ 2, without requiring reference spectral data. Substructures are derived from in silico hierarchical trees. Assignments at each MS level take both the previous as well as the successive fragments into account. Candidate structures are ranked by scores. MAGMa automatically searches PubChem an…	Annotation	Level 2a - Library Spectrum Match	LC-MS	LC-MS/MS LC-MS^n		Basic	Web App	Web user interface	Unix/Linux, Mac OS, Windows	Python	1.0.0	-	mzXML, Tree Format	-	2013	2016	Apache License 2.0	http://www.emetabolomics.org/magma	http://www.ncbi.nlm.nih.gov/pubmed/23662787	23662787
MAIT	Metabolite Automatic Identification Toolkit (MAIT) is a Bioconductor package which uses XCMS for peak detection (matchedFilter or centWave), alignment and filling in missing peaks of LC-MS data. CAMERA is then used for adduct and fragment annotation. At this stage, statistical analysis is then performed (univariate statistical analysis must be performed before the next function will run). If ther…	Workflow		LC-MS			Advanced	R Package	Command line interface	Unix/Linux, Mac OS, Windows	R	1.8.0	R (≥ 2.10.0), CAMERA, Rcpp, pls	mzData, netCDF	-	2014	2016	GPL-2.0	https://www.bioconductor.org/packages/release/bioc/html/MAIT.html	http://www.ncbi.nlm.nih.gov/pubmed/24642061	24642061
Mass++	Mass++ provides preprocessing, metabolite identification, statistical analysis and direct upload to MassBank. It is designed for both metabolomics and proteomics LC-MS data, so some of its functions are specialised for proteomics, not metabolomics. It includes 4 peak picking algorithms: MWD (for identification), GION (for quantification), AB3D (for detecting peaks from 2D data and is suitable for…	Workflow		GC-MS LC-MS			Medium	Plug-in	Graphical user interface	Windows XP/Windows 7	C++, C#, .NET	2.7.5	-	mzML, mzXML, netCDF	AB Sciex .wiff, Aglient .d, KRATOS .run, Shimadzu .lcd, Shimadzu .qgd, Thermo .raw, Waters .raw	2011	2015	Three-clause BSD license	http://www.shimadzu.co.jp/aboutus/ms_r/archive.html	https://www.ncbi.nlm.nih.gov/pubmed/24965016	24965016
MassCascade	MassCascade is implemented in the KNIME workflow environment or alternatively can be accessed via the command line. It provides a modular pipeline for the analysis of LC-MS^n data. Data should be in the centroid format or they can be centroided with the implemented wavelet-based centroider. Firstly, a mass trace is built. The background is the subtracted and noise is reduced. At this stage the us…	Workflow		LC-MS	LC-MS/MS LC-MS^n		Medium	Package	Command line interface/ Graphical user interface	Unix/Linux, Mac OS, Windows (not Mac OS for KNIME)	Java	1	-	mzML	Thermo Scientific .raw	2013	2014	GPL-3	https://bitbucket.org/beisken/masscascade	https://www.ncbi.nlm.nih.gov/pubmed/26279687	26279687
Maui-VIA	Visualisation Identification and Alignment (VIA) provides simultaneous manual inspection and correction of identifications and alignments. It is based on Maui, an existing GC-MS processing software. It is designed to enable simultaneously process and correct assignments and alignments of GC-MS by providing a visualisation engine. Data should have been already peak picked and baseline corrected pr…	Preprocessing		GC-MS			Medium	Package	Graphical user interface	Windows	Java	1	-	mzML, netCDF	-	2014	2014		http://bimsbstatic.mdc-berlin.de/kempa/software/kempaSoftware.html	http://www.ncbi.nlm.nih.gov/pubmed/25654076	25654076
MAVEN	Metabolomics and visualisation engine (MAVEN) provides a processing pipeline for LC-MS data including: preprocessing, annotation and metabolite identification. For feature detection each scan is sequentially searched for consecutive scans containing the same m/z within the user set mass error, if an m/z value fulfills this requirement, then it is considered a feature. A binary search algorithm is…	Workflow		LC-MS		Untargeted	Advanced	Package	Graphical user interface	Unix/Linux, Mac OS, Windows	C++	769	-	mzXML	-	2008	2013		http://genomics-pubs.princeton.edu/mzroll/index.php	http://www.ncbi.nlm.nih.gov/pubmed/21049934	21049934
MeltDB	This is a web application for metabolomics, providing functions for preprocessing, statistical analysis and deriving biological information from metabolomics data. It provides ontology based metabolomic experiment annotation. It provides analysis for both targeted and untargeted experiments. Peaks that have already been detected in other software can be imported, including those from vendor softw…	Preprocessing		GC-MS LC-MS	GC-MS/MS		Basic	Web App	Web user interface	Unix/Linux, Mac OS, Windows	Perl, Java, Javascript, MySQL, R	2.0	-	AMDIS.elu, mzData, mzXML, netCDF	Reports: Thermo Xcalibur (XLS), LECO ChromaTOF, MassHunter (Text), ChemStation peak list (Text)	2008	2013		https://meltdb.cebitec.uni-bielefeld.de/cgi-bin/login.cgi	http://www.ncbi.nlm.nih.gov/pubmed/23918246	23918246
MET-COFEA	MET-COFEA Metabolite compound feature extraction and annotation (MET-COFEA) provides a data analysis pipeline for LC-MS data, consisting of three modules: compound feature extraction, compound feature annotation and compound alignment. Mass traces are first extracted from each scan. The optimal mass trace candidate is then searched for. If two mass traces centroid masses are smaller than a user-d…	Preprocessing		LC-MS			Medium	Package	Graphical user interface	Windows	C++, .NET	Gamma	-	netCDF	-	2013	2016		http://bioinfo.noble.org/manuscript-support/met-cofea/	http://www.ncbi.nlm.nih.gov/pubmed/24856452	24856452
MET-COFEI	Metabolite compound feature extraction and identification (MET-COFEI) is a data processing platform for GC-MS data. It consists of three modules: compound feature extraction, compound identification and compound alignment. The compound feature extraction module itself consists of three submodules: EIC extraction, peak detection and peak filtering. Compound identification also consists of three su…	Preprocessing		GC-MS			Medium	Package	Graphical user interface	Windows	C++	Beta	-	netCDF	-	2014	2014		http://bioinfo.noble.org/manuscript-support/met-cofei/index.php?page=Introduction	-	-
MET-IDEA	Metabolomics Ion-based Data Extraction Algorithm (MET-IDEA) performs preprocessing and metabolite identification of GC-MS data. It can also be used for LC-MS, but it is not optimised for these. It is designed to take AMDIS output as input and can quantify the results. As input it takes a list of ions and their retention times. From these it generates mass spectral tags. A user inputed list contai…	Preprocessing		GC-MS LC-MS		Targeted	Advanced	Package	Command line interface	Windows	.NET	2.08	-	AMDIS.elu, netCDF	-	2006	2012		http://bioinfo.noble.org/download/	http://www.ncbi.nlm.nih.gov/pubmed/16808440	16808440
MET-XAlign	MET-XAlign works alongside MET-COFEA. It is aimed that MET-COFEA will produce an annotated list of metabolites (characterised by neutral molecular mass and estimated retention time). MET-XAlign will then align compounds across different experimental conditions, if the neutral molecular mass and estimated retention time fall within an acceptable tolerance window. There are two alignment strategies…	Preprocessing		LC-MS		Untargeted	Medium	Package	Graphical user interface	Windows	C++, .NET	Beta	MET-COFEA	MET-COFEA output		2015	2015		http://bioinfo.noble.org/manuscript-support/met-xalign/	http://www.ncbi.nlm.nih.gov/pubmed/26247233	26247233
Metab	This bioconductor package is designed for the analysis of GC-MS data preprocessed with AMDIS (Automated Spectral Deconvolution and Identification System). AMDIS deconvolutes spectra and provides metabolite identification via spectral libraries, however it has a number of limitations for use in metabolomics, as it outputs results as a spreadsheet per sample (or a merged sheet which requires a lot …	Preprocessing		GC-MS LC-MS			Advanced	R Package	Command line interface	Unix/Linux, Mac OS, Windows	R	1.8.0	R (≥ 3.0.1) xcms, svDialogs	AMDIS.elu, netCDF	-	2011	2016	GPL (≥ 2)	https://www.bioconductor.org/packages/release/bioc/html/Metab.html	http://www.ncbi.nlm.nih.gov/pubmed/21697128	21697128
MetaboAnalyst	MetaboAnalyst 3.0 is a web server. It contains eight independent modules for analysis: statistical analysis, enrichment analysis, pathway analysis, time series analysis/ two factor design, power analysis, biomarker analysis, integrated pathway analysis and other utilities (data conversion, batch effects correction and lipidomic analysis). For statistical analysis PCA, PLS-DA, OPLS-DA, sPLS-DA, t-…	Workflow		GC-MS LC-MS NMR			Basic	Web Based	Web User Interface	Unix/Linux, Mac OS, Windows	Java, R	3.0	-	mzData, mzXML, netCDF, Peaklist - csv, txt	-	2009	2017		http://www.metaboanalyst.ca/	http://www.ncbi.nlm.nih.gov/pubmed/25897128	25897128
MetaboHunter	This is a web-based server designed for automatic metabolite assignment of 1H NMR spectra. It includes three methods for metabolite identification: a novel scoring function, an iterative greedy selective approach designed to minimise the number of false positives whilst slightly increasing the number of false negatives and selection approaches with a user defined chemical drift to allow for the i…	Annotation		NMR	1H NMR		Basic	Web Based	Web User Interface	Linux, OS X, Windows (Web-based)	PHP, Javascript, Perl	1	-	List of Peaks with amplitutes, .txt	-	2009	2015		http://www.nrcbioinformatics.ca/metabohunter/	http://www.ncbi.nlm.nih.gov/pubmed/21999117	21999117
MetabolAnalyze	This CRAN package provides probabilistic PCA (PPCA), probabilistic principal components and covariates analysis (PPCCA) and mixtures of probabilistic principal component analysis (MPPCA) for modelling metabolomics data. PPCA is based on the Gaussian latent variable model. PPCCA incorporates covariates into the model, which is useful for analysing human data, where other phenotypic data (age, gend…	Statistical Analysis		MS NMR			Advanced	R Package	Command line interface	Unix/Linux, Mac OS, Windows	R	1.3	mclust, mvtnorm, ellipse, gtools, gplots	Peaklist matrix	-	2010	2015	GPL-2	https://cran.r-project.org/web/packages/MetabolAnalyze/index.html	https://www.ncbi.nlm.nih.gov/pubmed/21092268	21092268
MetaboliteDetector	This provides preprocessing and metabolite identification of both targeted and non-targeted GC-MS data. For TOF data, a calibration function is included, to calibrate from TOF to m/z. The baseline of each spectra is first corrected, followed by applying a five point Savitzky-Golay filter to smooth the data if noise is present. Single ion peaks in the chromatogram are then detected using the first…	Preprocessing		GC-MS		Targeted, Untargeted	Medium	Package	Command Line Interface/ Graphical User Interface	Unix/Linux, Mac OS, Windows	C++	2.5	-	netCDF	JEOL FastFlight2	2009	2014	GPL	http://md.tu-bs.de/	http://www.ncbi.nlm.nih.gov/pubmed/19358599	19358599
Metabolome Searcher	Retrieves a list of metabolite identifications, based on chemical formula, SMILES structure and monoisotopic mass. This is done on a by species basis, in order to putatively label metabolites. The species lists are from ProCy, an online implementation of Pathway Tools.	Annotation	Level 3 - Tentative Candidates	LC-MS		Untargeted	Basic	Web App	Web user interface	Unix/Linux, Mac OS, Windows	Perl	1	-	Text file with list of m/z values	-	2015	2015		http://procyc.westcent.usu.edu/cgi-bin/MetaboSearcher.cgi	http://www.ncbi.nlm.nih.gov/pubmed/25887958	25887958
MetabolomeExpress	MetabolomeExpress is designed to perform three main functions: 1) Store GC-MS metabolomics data, allowing for analysis without the user having to download the data 2) provide a GC-MS analysis pipeline and 3) store metabolite response statistics. The PeakFinder algorithm, which uses a slope-based peak detection method is used for peak picking. Next the MRSI library matching algorithm takes EIC pea…	Workflow		GC-MS			Basic	Web App	Web user interface	Unix/Linux, Mac OS, Windows	JavaScript, MySQL, PHP, R	1	-	netCDF	-	2010	2010	MetabolomeExpress may be used for non-commercial purposes by people or organisations who offer all of their products and services entirely free-of-charge.	https://www.metabolome-express.org/	http://www.ncbi.nlm.nih.gov/pubmed/20626915	20626915
metabolomics	This CRAN package provides statistical analysis tools for metabolomics data. Functions provided include: HCA, Fold change analysis, heat maps, linear models (either ordinary statistics or empirical Bayes statistics), PCA and volcano plots. It also includes log transformation, missing value replacement and normalisation (median, mean, sum, ref, IS, normalization using optimal selection of multiple…	Post-Processing, Statistical Analysis		MS NMR			Advanced	R Package	Command line interface	Unix/Linux, Mac OS, Windows	R	0.1.4	limma, crmn, gplots, R (≥ 3.1.0)	Data frame	-	2014	2015	GPL-2 | GPL-3	https://cran.r-project.org/web/packages/metabolomics/index.html	https://www.ncbi.nlm.nih.gov/pubmed/23150939	23150939
MetaboLyzer	This software aims to identify features which have significantly different signal intensities between two treatment conditions (only 2 conditions can be analysed). First features that are not present in user-defined percentage of samples of one of the conditions are filtered (removal of missing values). Data are then segmented into two categories: partial presence (data only above threshold for o…	Statistical Analysis					Advanced	Package	Command line interface	Unix/Linux, Mac OS	Python, R	1	scipy, numpy, matplotlib, rpy2, lxml, gplots, kernlab, MASS, fastICA, ICSNP, mvnormtest	Peaklist	-	2013	2013		https://sites.google.com/a/georgetown.edu/fornace-lab-informatics/home/metabolyzer	http://www.ncbi.nlm.nih.gov/pubmed/24266674	24266674
MetaboMiner	This performs semi-automated metabolite quantification of 2D TOCSY and HSQC spectra. It contains reference libraries split by biofluid: CSF, plasma and urine, as well as a biofluid library and a total library. There are 223 TOCSY spectra (from BMRB and MRMD) and 502 HSQC spectra (from HMDB). A number of peak processing methods are included: streak removal and symmetry editing. Streaks (usually re…	Annotation		NMR	2D TOCSY NMR, 2D HSQC NMR		Advanced	Package	Command line interface	Linux, OS X, Windows	Java	1	≥ JRE 5.0	List of peaks with optional amplitudes	-	2008	2008		http://wishart.biology.ualberta.ca/metabominer/	http://www.ncbi.nlm.nih.gov/pubmed/19040747	19040747
metabomxtr	This bioconductor packages uses the Bernoulli/lognormal mixture-model (Moulton and Halsey, 1995) to formally account for individual metabolite 'missingness". It simultaneously estimates parameters, modeling the probability of a non-missing response and the mean of observed values. To do this it requires the input of the parameter of interest (i.e. the phenotypic difference) and the number of samp…	Post-Processing		GC-MS LC-MS		Untargeted	Advanced	R Package	Command line interface	Unix/Linux, Mac OS, Windows	R	1.8.0	methods, Biobase	Matrix, Data frame	-	2014	2016	GPL-2	https://www.bioconductor.org/packages/release/bioc/html/metabomxtr.html	http://www.ncbi.nlm.nih.gov/pubmed/25075114	25075114
Metabonorm	This is program for the normalisation of metabolite concentrations for low concentration metabolites. It uses a mixed model with simultaneous estimation from a correlation matrix. It is distributed as an R script.	Post-Processing		NMR	1H NMR		Advanced	Package	Command line interface	Unix/Linux, Mac OS, Windows	R	1	gplots, hglm, affy, limma	Data frame	-	2014	2014	GPL-2	https://sourceforge.net/projects/metabnorm/	http://www.ncbi.nlm.nih.gov/pubmed/24711654	24711654
MetaboQC	MetaboQC provides a post-peaking QC procedure. The user must first run the peak picking software of their choice, under random parameters for 50-200 iterations. Each peak picking output (PP-output) then must be normalised inside each replicate group. The inter replicate correlation (AvCorr) and z-correlation (Zcorr) is then estimated across replicate groups. The PP-output with the best Zcorr and …	Other Tools	Software Optimisation	LC-MS		Untargeted	Advanced	Package	Command line interface	Windows (32 bit)	C++	1.0	-	mzData, mzML, mzXML, netCDF	-	2010	2013		http://evolution.haifa.ac.il/index.php/component/k2/item/146	http://www.ncbi.nlm.nih.gov/pubmed/20977194	20977194
MetaboSearch	Searches HMDB, MMCD, Metlin and LipidMaps for metabolite identification from a given list of m/z values, using batch search. CAMERA output (with adduct and ion annotation) can also be used as input. For input, data can be either directly pasted in or imported in the .xls format.	Annotation	Level 3 - Tentative Candidates	LC-MS		Untargeted	Basic	Package	Graphical user interface	Unix/Linux, Mac OS, Windows	Java, C, MATLAB	1	JRE6/JRE7	List of m/z values, List of m/z values with CAMERA annotation	MarkerLynx	2012	2012		http://omics.georgetown.edu/metabosearch.html	http://www.ncbi.nlm.nih.gov/pubmed/22768229	22768229
MetabR	This R package provides linear mixed-effect modeling (with regression and ANOVA terms) normalisation and statistical comparison between samples. Multiple different kinds of linear modeling are available: fixed linear models and linear mixed models. These models still require that an IS is present. The Shapiro-Wilk test is included to test for normality and Levene's test of equality of variance is…	Post-Processing		LC-MS			Advanced	R Package	Graphical User Interface	Unix/Linux, Mac OS, Windows	R	-	-	csv, txt Peaklist	-	2012	2012	GPL (≥ 2)	http://metabr.r-forge.r-project.org/	http://www.ncbi.nlm.nih.gov/pubmed/23111096	23111096
MetaDB	MetaDB is an open-source web application for Metabolomics metadata management and data processing. It is based on ISA tab as metadata input format. The analysis of untargeted data is done using the R package MetaMS. This software is a project of Fondazione Edmund Mach.	Preprocessing		GC-MS LC-MS			Advanced	R Package	Graphical User Interface	Unix/Linux, Mac OS, Windows	R	-	Java 1.7, Tomcat 6, MySQL 5.5, Grails 2.2.3, R 3.0.1		-	2013	2014	CPAL License, MIT License	https://github.com/rmylonas/MetaDB	http://www.ncbi.nlm.nih.gov/pubmed/25566535	25566535
MetAlign	MetAlign provides preprocessing functions including noise reduction, missing value imputation, baseline correction, peak-picking and retention time alignment. Initially all data is converted to the netCDF format; during this conversion binning is performed. There is the option to process either nominal or accurate mass spectral data (but accurate requires a second baseline correction). There are …	Preprocessing		GC-MS LC-MS		Untargeted	Advanced	Package	Command line interface	Windows 7 (32 and 64 bit)/XP/NT/2000	Visual C++	3	-	mzData, mzXML, netCDF	Agilent .d, Masslynx .raw, Xcalibur .raw	2003	2012		http://www.wageningenur.nl/en/show/MetAlign-1.htm	http://www.ncbi.nlm.nih.gov/pubmed/22833710	22833710
metaMS	This bioconductor package is based on xcms and CAMERA but with a number of differences as it is adapted for GC-MS analysis. Unlike xcms, it performs a pseudospectra based analysis, rather than a feature based analysis, which avoids the alignment stage (which can be difficult in GC-MS data). There is also the ability to create a database of in-house standards. It also contains a wrapper function o…	Preprocessing		GC-MS LC-MS		Untargeted	Advanced	R Package	Command line interface	Unix/Linux, Mac OS, Windows	R	1.10.0	R (≥ 2.10.0) methods, xcms (≥ 1.35.0), CAMERA	mzXML, netCDF	-	2014	2016	GPL (≥ 2)	https://www.bioconductor.org/packages/release/bioc/html/metaMS.html	http://www.ncbi.nlm.nih.gov/pubmed/24656939	24656939
MetaQuant	This is designed for the quantification of GC-MS data and also provides metabolite identification. A mixture of internal standards with known concentrations must first be run, allowing MetaQuant to solve the integrals of the peaks for calibration. The known concentrations are then used, along with peak areas as calibration points for regression analysis. There are a number of different regression…	Annotation, Other Tools		GC-MS		Targeted	Basic	Web App	Web user interface	Unix/Linux, Windows (Precompiled), Mac OS	Java	1.3	JRE	netCDF, CSV	-	2006	2008	GPL	http://bioinformatics.org/metaquant/	http://www.ncbi.nlm.nih.gov/pubmed/17046977	17046977
metaXCMS	Designed for use in conjunction with XCMS and performs meta (second order) analysis for data reduction. Once data is loaded, the control group for each experiment is verified. After this features are filtered by either fold change, p-value or predefined list of up and down regulation. Features from separate experiments are then aligned by m/z and rt using the 'group.nearest' algorithm from XCMS. …	Statistical Analysis		LC-MS		Untargeted	Advanced	R Package	Command line interface	Unix/Linux, Mac OS, Windows	R	0.1.20	GTK+, cairoDevice, RGtk2, gstat, RANN, xlsx, xcms, Biobase	XCMS output	-	2010	2012		https://xcmsonline.scripps.edu/landing_page.php?pgcontent=mainPage	http://www.ncbi.nlm.nih.gov/pubmed/22343432	22343432
MetExtract	This is designed for the analysis of isotopically labelled mass spectrometry data. It aims to elucidate signals of natural and stable isotopically labelled metabolites and combine these, to allow assignment of the biological metabolites. For this the experimental design must include two samples, that only differ in isotopic labelling of one specific element, with one being labelled and the other …	Preprocessing		LC-MS	Centroid LC-MS	Untargeted, Isotopic Labelling Analysis	Advanced	Package	Command line interface	Windows (Full binaries only available for Windows XP)	C++	1	-	mzXML	-	2011	2012	MIT License	https://code.google.com/archive/p/metextract/	http://www.ncbi.nlm.nih.gov/pubmed/22238263	22238263
MetFamily	MetFamily provides preprocessing and metabolite identification using a novel combination of PCA and HCA. Initially algorithms from MS-DIAL are used for feature detection, adduct annotation, feature alignment and compound spectra extraction. The fragment matrix is then assembled with noise removal, neutral loss addition, fragment intensity normalisation, alignment of all MS/MS spectra and isotope …	Annotation	Level 3 - Tentative Candidates	LC-MS	LC-MS/MS	Untargeted	Basic	Web App	Web user interface	Unix/Linux, Mac OS, Windows	R	1.0.3	-	MS/MS library	-	2016	2016	GPL-3	http://msbi.ipb-halle.de/MetFamily/	https://www.ncbi.nlm.nih.gov/pubmed/27452369	27452369
MetFrag	MetFrag is available as a web app, command line tool and R package, enabling identification of MSn data fragments that are not found in existing databases. It queries PubChem, KEGG Compounds and ChemSpider to identify candidate molecules and then generates all possible topological fragments for the candidate compound. These fragments can then be matched to the measured peaks by creating a fragmen…	Annotation	Level 2a - Library Spectrum Match	MSn			Basic	Web App/ Package	Web user interface, Command line interface	Unix/Linux, Mac OS, Windows	Java, R	2.3.1	Java ≥ 1.6, Apache Maven ≥ 3.0.4 R (≥ 3.0.1) KEGGREST, rcdk 3.2.8.3	Peaklist	-	2011	2017	GPL (≥ 2.1)	http://c-ruttkies.github.io/MetFrag/	https://www.ncbi.nlm.nih.gov/pubmed/26834843	26834843
MetFusion	MetFusion combines MetFrag with MassBank. It aims to confirm the predicted result using spectral reference data.	Annotation	Level 3 - Tentative Candidates	MSn			Basic	Web App	Web user interface	Unix/Linux, Mac OS, Windows	Java	1	-	Peaklist	-	2012	2014	GPL-3	http://msbi.ipb-halle.de/msbi/MetFusion	https://www.ncbi.nlm.nih.gov/pubmed/23494783	23494783
MetiTree	This is designed for the annotation of MS/MS data. It integrates the MEF tool to assign elemental composition and neutral losses to the fragments. Newly acquired MS/MS data can also be compared to MS/MS data already in the library. There is also a spectral viewer to visualise the MS/MS data. Inputted data can be processed several times with different parameters to discover the best parameters to …	Annotation	Level 4 - Unequivocal Molecular Formula	LC-MS			Basic	Web App	Web user interface	Unix/Linux, Mac OS, Windows	Javascript	1	-	.mzXML	-	2012	2012	GPL-2	http://www.metitree.nl/	https://www.ncbi.nlm.nih.gov/pubmed/22851531	22851531
MetMSLine	This package provides a workflow for untargeted LC-MS data, including normalisation, smoothing, biomarker selection, annotation and metabolite identification. As input this package requires a peak list. Zero-filling is first performed, then median fold-change normalisation can be applied if required. QC-based locally weighted scatterplot smoothing is then used to alleviate the effect of signal dr…	Workflow		LC-MS		Untargeted	Advanced	R Package	Command line interface/ Graphical user interface	Unix/Linux, Mac OS, Windows	R	1.1.0	R (≥ 3.2.0), fgui, tcltk2, zoo, gplots, ggplot2, sfsmisc, RColorBrewer, readMzXmlData	Peaklist (xcms), covariate table (.csv)	-	2014	2017	GPL-3	http://wmbedmands.github.io/MetMSLine/	http://www.ncbi.nlm.nih.gov/pubmed/25348215	25348215
MetNorm	This CRAN package provides RUV-random normalisation for metabolomics data and also RUV-random method for clustering. Remove unwanted variation-random (RUV-random) attempts to remove all unwanted variation: both biological and technical variation. RUV-random is suitable for both supervised and unsupervised methods. The RUV-random method for clustering can be used for unsupervised exploratory clust…	Post-Processing		GC-MS LC-MS NMR			Advanced	R Package	Command line interface/ Graphical user interface	Unix/Linux, Mac OS, Windows	R	0.1	-	Matrix	-	2014	2015	GPL-2 | GPL-3	https://cran.r-project.org/web/packages/MetNorm/index.html	http://www.ncbi.nlm.nih.gov/pubmed/25692814	25692814
MetShot	MetShot provides nearline data-dependent acquisition (DDA) LC-MS/MS processing strategies. With its pipeline, it is designed for the optimum collection of LC-MS/MS data. Firstly LC-MS raw data must be gathered and analysed (preprocessing with XCMS and CAMERA) to identify features of interest. These features of interest can then be analysed with DDA LC-MS/MS. It generates target peak lists for MS/…	Other Tools	Experimental Optimisation	LC-MS	LC-MS/MS	Targeted	Advanced	R Package	Command line interface	Unix/Linux, Mac OS, Windows	R	0.3.2	CAMERA, xcms, XML, class, Biobase	mzData, mzML, mzXML, netCDF	-	2012	2016	GPL (≥ 2)	https://github.com/sneumann/MetShot	http://link.springer.com/article/10.1007%2Fs11306-012-0401-0	-
MetSizeR	MetSizeR is a CRAN package that provides a GUI for estimating the sample size required for targeted and NMR metabolomics experiments, even when pilot studies are not available. When a pilot study is not available, pseudo-metabolomic data is simulated with a statistical model. The statistical model used depends on which of probabilistic principal components analysis (PPCA), probabilistic principal…	Other Tools	Experimental Design	NMR MS		Targeted	Medium	R Package	Graphical user interface	Unix/Linux, Mac OS, Windows	R	1.1	mvtnorm, MetabolAnalyze, cairoDevice, gWidgets, gWidgetsRGtk2	.txt/ none	-	2014	2015	GPL-2 | GPL-3	https://cran.r-project.org/web/packages/MetSizeR/index.html	http://www.ncbi.nlm.nih.gov/pubmed/24261687	24261687
MetStaT	MetStaT is a CRAN package which provides functions for statistical analysis. Methods it provides includes: ANOVA-simultaneous component analysis (ASCA), figure of merit (FoM), PCA, Goeman’s global test for metabolomic pathways (Q-stat), Penalized Jacobian method (for calculating network connections), Time-lagged correlation method and zero slopes method. It also includes centering and scaling fun…	Statistical Analysis					Advanced	R Package	Command line interface	Unix/Linux, Mac OS, Windows	R	1.0	MASS, abind, pls	matrix	-	2013	2013	Apache License 2.0	https://cran.r-project.org/web/packages/MetStaT/index.html	-	-
MetTailor	This is designed for use after initial peak picking and alignment but before statistical analysis. It provides dynamic block summarisation (DBS) to correct for peak misalignments and isotopic pattern validation to verify correct alignments. DBS is used to create blocks which capture a single compound, which is present in the majority or all samples. Each block is uniformly sized. A peak is consid…	Preprocessing		GC-MS LC-MS			Advanced	R Package	Command line interface	Unix/Linux, Mac OS, Windows	R	2.0	-	.txt/ .csv	-	2015	2015	GPL (≥ 2)	https://sourceforge.net/projects/mettailor/	http://www.ncbi.nlm.nih.gov/pubmed/26220962	26220962
MI-PACK	Metabolite identification package (MI-PACK) uses transformation mapping (TM), mapping an experimentally derived empirical formula difference of a peak pair to a known substrate-product empirical formula difference derived from KEGG, for metabolite identification. It assumes that all the metabolites in a pathway will be present in a sample. Mass error surface from instrumental error is also calcul…	Annotation	Level 3 - Tentative Candidates				Advanced	Package	Command line interface	Unix/Linux, Mac OS, Windows	Python, R	0.9	Python 2.6.4, SQLite Database Manger	Peaklist .txt	-	2010	2015	GPL-3	http://www.biosciences-labs.bham.ac.uk/viant/mipack/	http://www.sciencedirect.com/science/article/pii/S0169743910000596	-
MMSAT	Metabolite Mass Spectrometry Analysis Tool (MMSAT) is designed for the automated quantification of selected reaction monitoring (SRM) data, which is acquired from QQQ mass spectrometers. First the transitions present, based on the scans, are determined. XIC are then constructed for each transition. For each XIC, peak detection is then performed, using smoothing and optionally denoising using Savi…	Preprocessing, Annotation		GC-MS LC-MS	GC-MS SRM LC-MS SRM	Targeted	Basic	Web App	Web user interface	Unix/Linux, Mac OS, Windows	C++, python	1.1	-	.mzXML	-	2011	2011	Non-commerical	http://powcs.med.unsw.edu.au/research/adult-cancer-program/services-resources/mmsat	http://www.ncbi.nlm.nih.gov/pubmed/22111688	22111688
MolFind	MolFind This is designed for the putative identification of molecular formula. Candidate compounds are automatically downloaded from PubChem, but candidate compound lists downloaded from KEGG, HMDB or generated by Molgen can also be used for metabolite identification. This is not designed specifically for metabolomics.	Annotation	Level 4 - Unequivocal Molecular Formula	LC-MS	HPLC-MS		Basic	Package	Graphical User Interface	Unix/Linux, Mac OS, Windows	Java	1.9	≥ Java 1.6	m/z list	-	2013	2014		http://metabolomics.pharm.uconn.edu/Software.html	http://www.ncbi.nlm.nih.gov/pubmed/23039714	23039714
mQTL.NMR	mQTL.NMR, a bioconductor package, provides a complete mQTL analysis pipeline for 1H NMR data, including processing, statistical analysis between metabolites and QTL and visualisation. NMR data should be preprocessed before being loaded into mQTL.NMR (FT, apodization, calibration, phasing and baseline correction). A number of normalisation approaches are provided: constant sum, constant noise, lin…	Statistical Analysis		NMR	1H NMR		Advanced	R Package	Command line interface	Unix/Linux, Mac OS, Windows	R	1.8.0	R ≥ 2.15.0, qtl, GenABEL	Text file	-	2015	2016	Artistic-2.0	https://www.bioconductor.org/packages/release/bioc/html/mQTL.NMR.html	http://www.ncbi.nlm.nih.gov/pubmed/25803548	25803548
MRM-DIFF	Multiple reaction monitoring-based differential (MRM-DIFF) allows for the analysis of lipidomics LC-MS MRM assays. It relies on pooled QC samples, for the LOES/cubic spline method. From all the pooled QC samples, one is chosen as a reference (this is the chromatograph whose gravity is closest to the midpoint). Using correlation optimized warping (COW), all other chromatograms are aligned to this …	Preprocessing		LC-MS	LC-QqQ-MS LC-QqQ-MS/MS	Lipidomics	Basic	Package	Graphical User Interface	Windows	C#	-	≥ .NET Famework 4.0, ≥4GB RAM	Reifycs .ABF, .mzML		-	2014		http://prime.psc.riken.jp/Metabolomics_Software/MRM-DIFF/index.html	http://www.ncbi.nlm.nih.gov/pubmed/25688256	25688256
MRMPROBES	Multiple reaction monitoring based probabilistic system for widely targeted metabolomics (MRMPROBES) is a RIKEN software that provides automatic detection and annotation of fragments from MRM experiments, as well as statistical analysis. Firstly peaks are detected and smoothed and peak groups are found. Peaks are detected by first finding the median amplitude (AF), first-order derivative (FF) and…	Preprocessing		GC-MS LC-MS	GC-QqQ-MS LC-QqQ-MS		Basic	Package	Graphical user interface	Windows	C#	2.3	≥ .NET Famework 4.0	Reifycs .ABF, .mzML	Agilent .d, AB Sciex .wiff, Thermo Fisher Scientific .raw, Shimadzu .LCD	2013	2016		http://prime.psc.riken.jp/Metabolomics_Software/MRMPROBS/index.html	http://www.ncbi.nlm.nih.gov/pubmed/23581547	23581547
MS-DIAL	Provides deconvolution for untargeted data-independent acquisition (DIA) tandem MS data. Initially data are converted into the Analysis Base File (ABF) format, to allow for rapid data extraction. For peak detection, the peak detection algorithm first starts with a smoothing method (linearly weighted smoothing average, moving average, Savitzky-Golay or binomial filter) for retention time and accur…	Preprocessing		LC-MS	LC-MS/MS	Untargeted	Advanced	Package	Command line interface, Graphical user interface	Windows XP/Vista/7/8	C#	2.56	≥ .NET Famework 4.0, ≥4GB RAM	.mzML	Agilent .d, AB Sciex .wiff, Thermo Fisher Scientific .raw, Bruker Daltonics .d, waters .raw	2015	2017		http://prime.psc.riken.jp/Metabolomics_Software/MS-DIAL/index.html	http://www.ncbi.nlm.nih.gov/pubmed/25938372	25938372
MS-LAMP	Mass Spectrometry based Lipid(ome) Analyzer and Molecular Platform is designed for metabolite identification of ESI and MALDI data. A list of molecular masses can be queried against the MS-LAMP database (consisting of lipids from LIPID MAPS and the MtB LipidDtB) for lipid identification. Users can also add their own lipid database, if in the correct format for MS-LAMP.	Annotation	Level 3 - Tentative Candidates	MS		Lipidomics	Advanced	Package	Graphical user interface	Unix/Linux, Windows	Perl	-	Tk	List of m/z	-	2012	2012		http://ms-lamp.igib.res.in/	http://www.ncbi.nlm.nih.gov/pubmed/23584940	23584940
MS2Analyzer	This Fiehn lab tool allows metabolite identification of LC-MS/MS spectra, by searching a database of substructures of MS/MS spectra. It is particularly useful for identifying novel compound species that are not yet in tandem spectral databases. The four types of mass spectral features which can be searched for are: precursor ions, product ions, neutral losses and m/z differences. When data is inp…	Annotation	Level 2a - Library Spectrum Match	LC-MS	LC-MS/MS	Untargeted	Medium	Package	Graphical user interface, Command Line Interface	Unix/Linux, Mac OS, Windows	Java	2.1	≥ JRE 7	.MSP (NIST), .MGF (Mascot generic format)	-	2013	2014	MIT	http://fiehnlab.ucdavis.edu/projects/MS2Analyzer/	http://www.ncbi.nlm.nih.gov/pubmed/25263576	25263576
MSClust	Software designed to reduce mass signal redundancy of untargeted metabolomics data using mass signal correction analysis. First the number of clusters is determined in an unsupervised manner using the potential density method, then subtractive fuzzy clustering is used to cluster peaks around the centre (centrotype). Features are clustered based on similarity of chromatography (retention time) and…	Other Tools		GC-MS LC-MS			Advanced	Package	Command line interface	Windows	C++	1	-	.txt peak list (no zero values)	-	2011	2012		http://www.wageningenur.nl/nl/Expertises-Dienstverlening/Onderzoeksinstituten/rikilt/show/MetAlign.htm	http://www.ncbi.nlm.nih.gov/pubmed/22833709	22833709
MSeasy	This CRAN package performs both preprocessing and metabolite identification of GC-MS data. The intensity of each fragment is transformed into a relative percentage of the highest mass fragment per spectrum. Unsupervised clustering methods are then used to group fragments. There is optionally an algorithm to compute the best clustering method for the data. When the data is clustered, it can be ide…	Preprocessing, Annotation		GC-MS			Advanced	R Package	Command line interface	Unix/Linux, Mac OS, Windows	R	5.3.3	amap, clValid, cluster, fpc, mzR, xcms	mzXML, netCDF, ASCII	Agilent .d	2012	2013	GPL-2	https://cran.r-project.org/web/packages/MSeasy/index.html	http://www.ncbi.nlm.nih.gov/pubmed/22782550	22782550
MSFINDER	This RIKEN software is designed for the putative identification of unknown metabolites in LC-MS/MS data, using a three stage process. Firstly, MS1 and MS/MS molecular formulas are predicted using the seven golden rules and a neutral loss database. The chemistry development kit (CDK) is then used to fragment structural data from PubChem matching these molecular formula. Finally candidate compounds…	Annotation	Level 3 - Tentative Candidates	LC-MS	LC-MS/MS	Untargeted	Basic	Package	Package	Windows	C++	2.1	≥ .NET Famework 4.0	?	?	2015	2017		http://prime.psc.riken.jp/Metabolomics_Software/	http://www.ncbi.nlm.nih.gov/pubmed/27419259	27419259
MSPrep	This is designed to provide functions that are not incorporated in preprocessing but are required for statistical analysis. It includes missing value imputation, filtering, normalisation and averaging of technical replications. It requires aligned LC-MS intensity data, a dataset linking subject ID to data and a clinical dataset. Firstly technical replicates are summed then averaged; CV is used a …	Post-Processing		LC-MS			Advanced	R Package	Command line interface	Unix/Linux, Mac OS, Windows	R	1.1	pcaMethods (>= 1.24.0), crmn, preprocessCore, sva	Peaklist	-	2013	2014	GPL-3	https://sourceforge.net/projects/msprep/	http://www.ncbi.nlm.nih.gov/pubmed/24174567	24174567
msPurity	msPurity assess the purity of MS/MS precursors for both LC-MS/MS and DI-MS/MS data, describing the contribution of the selected precursor using the 'precursor purity' metric. The Michalski approach (intensity of selected precursor divided by total intensity of the isolation window) with the exception that the metric is interpolated at the time of the MS/MS scan, is used to calculate precursor pur…	Other Tools		LC-MS DI-MS	LC-MS/MS DI-MS/MS		Advanced	R Package	Command line interface	Unix/Linux, Mac OS, Windows	R	1.1.1	Rcpp	.mzML, .csv	-	2016	2017	GPL (>= 2)	https://bioconductor.org/packages/devel/bioc/html/msPurity.html	-	-
muma	Metabolomics Univariate and Multivariate Analysis (muma - a CRAN package) provides a pipeline for analysis, including preprocessing, statistical analysis and metabolite identification. It also specifically provides a number of analysis tools for NMR data - statistical total correlation spectroscopy (STOCSY) and ratio analysis of NMR spectroscopy (RANSY). Initially a dataset is read and then scree…	Post-processing, Statistical Analysis		MS NMR			Advanced	Package	Command line interface	Unix/Linux, Mac OS, Windows	R	1.4.0	car, pdist, pls, gplots, mvtnorm, robustbase, gtools, bitops, caTools, pcaPP, rrcov	.csv	-	2012	2015	GPL-2	https://cran.r-project.org/web/packages/muma/index.html	http://www.eurekaselect.com/107837/article	-
MVAPACK	This is designed as a complete workflow for NMR analysis. It contains functions for preprocessing, pretreatment, modeling and validation. Preprocessing functions include: apodization, zero-filling, Fourier transformation, phase correction, ROI selection, peak picking, integration and referencing. Functions for data pretreatment include scaling, normalisation, alignment, binning and denoising. A n…	Workflow		NMR	1H NMR		Advanced	Package	Command line interface	Unix/Linux, Mac OS	Octave		-	NMRPipe	Bruker	2014	2015	GPL-3	http://bionmr.unl.edu/mvapack.php	http://www.ncbi.nlm.nih.gov/pubmed/24576144	24576144
MyCompoundID	MyCompoundID provides an online resource for Putative Metabolite Annotation. The MyCompoundID.org (MCID)(Li et al. 2013) database encompasses 8,021 endogenous human metabolites from HMDB(Wishart et al. 2013) and 375,809 predicted metabolites from the Evidence-based Metabolome Library (EML). It includes an automated MS/MS search program(Huan, Tang, et al. 2015) that searches a spectral database cr…	Annotation	Level 2a - Library Spectrum Match	MS			Basic	Web Based	Web User Interface	Unix/Linux, Mac OS, Windows	Java, Javascript	-				2013	2015		http://mycompoundid.org/mycompoundid_IsoMS/	http://www.ncbi.nlm.nih.gov/pubmed/23373753	23373753
MZedDB	MZedDB is a database of potential adducts and neutral losses, that can be searched by sum formula, accurate mass, nominal mass or metabolite name. It can thus provide potential annotations for accurate mass, including the ability to predict the empirical formula, whilst taking into account adducts, neutral losses and isotopes. For database searches: KEGG, Metacyc and HMDB can be searched. The use…	Annotation	Level 4 - Unequivocal Molecular Formula	LC-MS	LC-ESI-MS	Untargeted	Basic	Web App/ R script	Web user interface	Unix/Linux, Mac OS, Windows	MySQL, Perl, PHP, R	1	-	m/z values	-	2008	2009		http://maltese.dbs.aber.ac.uk:8888/hrmet/index.html	http://www.ncbi.nlm.nih.gov/pubmed/19622150	19622150
mzMatch	mzMatch.R is designed for LC-MS preprocessing and has integration with XCMS and the PeakML file format (which is designed to contain data from multiple chromatographic coupled MS runs). Initially features are detected in an xcmsSet with the centWave algorithm. The extracted peaks can then be visualised in PeakML files. Next biological/technical replicates are combined into a single sample. This s…	Preprocessing, Annotation	Level 3 - Tentative Candidates	LC-MS		Untargeted	Advanced	R Package	Command line interface	Unix/Linux, Mac OS, Windows	R, Java	2.0-13	R (≥ 2.15.3), xcms, multtest, mzR, rJava, XML, snow, caTools, bitops, ptw, gplots, tcltk2, JRE ≥ 7	mzData, mzML, mzXML	-	2011	2015	LGPL-2	http://mzmatch.sourceforge.net/index.php	http://www.ncbi.nlm.nih.gov/pubmed/21401061	21401061
MZmine	MZmine provides a toolkit of modules for MS data analysis. It now includes modules for: raw data import, raw data processing, peak detection, peak list alignment, peak identification, visualisation, normalisation and statistical analysis. It is able to process profile, centroid and MSn data. There are a number of different algorithms for peak detection: Local maxima - which detects the local maxi…	Workflow		LC-MS CE-MS GC-MS	LC-MS/MS	Untargeted	Medium	Toolkit	Graphical User Interface	Unix/Linux, Mac OS, Windows	Java, R	2.23	JRE ≥ 1.7, R, Rserve, ptw, gplots, baseline, hyperSpec, ggplot2, xcms, CAMERA, PROcess	mzData, mzML, mzXML, netCDF	Thermo Fisher Scientific .raw, waters .raw, Aglient .csv	2005	2016	GPL-2	http://mzmine.github.io/	http://www.ncbi.nlm.nih.gov/pubmed/20650010	20650010
mzOS	It provides deisotoping, annotation of fragments and adducts, metabolite identification with LipidMaps and HMDB and annotation confidence estimation. It is designed to receive a xcms peak table as input, which must contain a single polarity only. The confidence estimation of annotation can be performed using either bayesian inference (using network presence/ missing metabolites) or observed/theor…	Annotation	Level 3 - Tentative Candidates	LC-MS		Untargeted	Advanced	Package	Command line Interface	Unix/Linux, Mac OS, Windows	Python	0.1.3	numpy, scipy, scikit-learn, pandas	Peaklist .txt/ .csv	-	2015	2016	MIT	https://github.com/jerkos/mzOS		-
mzR	This bioconductor package provides a common interface for several mass spectrometry data formats: .mzML, .mzXML, .mzData, netCDF and .mzIdentML. It acts entirely as a parser and does not perform any processing, which can instead be performed with other packages.	Other Tools		MS			Advanced	R Package	Command line Interface	Unix/Linux, Mac OS, Windows	R	2.8.1	Rcpp (≥ 0.10.1), methods, utils			2011	2016	Artistic-2.0	http://bioconductor.org/packages/release/bioc/html/mzR.html	http://www.ncbi.nlm.nih.gov/pubmed/15529173	15529173
Newton	This program can either be used locally or as a web-based application. It is specifically designed for the analysis of 2D 1H-13C HSQC spectra, but can also be applied to 1D 1H and 2D 1H-TOCSY spectra. The fast maximum likelihood reconstruction (FMLR) is used to perform spectral deconvolution iteratively. A data ensemble of three distinct spectra is constructed: a data spectrum acquired from conve…	Preprocessing		NMR	2D 1H, 13C-HSQC NMR		Advanced	Package	Command line interface	Unix/Linux, Mac OS, Windows	Java	1.4.10	Java ≥ 1.6	UCSF (sparky)	-	2013	2013		http://newton.nmrfam.wisc.edu/	-	-
Nmrglue	This provides a number of functions for NMR data preprossing including: apodization, spectral shifting, Fourier transformation, baseline smoothing and flattening, and linear prediction modeling and extrapolation. It is not specificially desiigned for metabolomics.	Preprocessing		NMR			Advanced	Package	Command line Interface	Unix/Linux, Mac OS, Windows	Python	0.6-dev	NumPy, SciPy	NMRPipe UCSF (sparky)	Bruker Varian/Agilent	2013	2017	BSD	https://www.nmrglue.com/	https://www.ncbi.nlm.nih.gov/pubmed/23456039	23456039
ProbMetab	This package performs compound assignment on already peak grouped LC-MS data using bayesian modeling. It suggests using a combination of XCMS, CAMERA and mzMatch for data preprocessing. It provides the functionality to combine molecular ion by CAMERA annotation between acquision modes. A non-redundant set of molecular ion annotations can then be extracted. Included in the package is a database of…	Annotation	Level 3 - Tentative Candidates	LC-MS			Advanced	R Package	Command line interface	Unix/Linux, Mac OS, Windows	R	1.0	CAMERA, graph, RCytoscape, multtest, RcppAramadillo, hwriter, GeneNet, RCurl, XML, rjson	mzData, mzML, mzXML, netCDF		2013	2013	GPL	http://labpib.fmrp.usp.br/methods/probmetab/	http://www.ncbi.nlm.nih.gov/pubmed/24443383	24443383
PUTMEDID-LCMS	This is a Taverna based tool that provides modules which integrate into a workflow for analysing LC-MS data, including annotation and putative metabolite annotation. The three modules are for metabolite feature annotation, metabolite annotation and correlation analysis. Firstly the (already peak picked?) data undergo correlational analysis using either Pearson or Spearman rank correlations in the…	Annotation	Level 3 - Tentative Candidates	LC-MS	UPLC-MS		Advanced	Framework, Workflow management system	Command line interface	Unix/Linux, Mac OS, Windows	Beanshell (Java)	1	Taverna	Peaklist .txt	-	2011	2011		http://www.mcisb.org/resources/putmedid.html	http://www.ncbi.nlm.nih.gov/pubmed/21325300	21325300
QCScreen	This tool allows for the quality assessment of HRLC-MS data. It provides visualisation of the stability and precision of the chromatographic separation step and the mass accuracy and m/z value over time. Based on sample names QCScreen automatically assigns them to categories e.g. blank, QC, matrix QC or biological sample. Target species must be user specified, either within the GUI or as a tab se…	Other Tools	Quality Assessment	LC-MS	Centroid HRLC-MS		Medium	Package	Graphical User Interface	Unix/Linux, Mac OS, Windows	Python, R	1.3	R (≥ 2.12.0), waveslim, signal, ptw, MassSpecWavelet	Peaklist .csv, .mzXML	-	2015	2017	GPL-2	https://sourceforge.net/projects/qcscreen/	http://www.ncbi.nlm.nih.gov/pubmed/26498454	26498454
RAMClustR	This is designed for the analysis of indiscriminate (data-independent-acquisition) MS/MS data that provides a feature grouping method. It takes a dataset preprocessed with XCMS as input (it can take data preprocessed by other software as input, but the user then needs to manually input parameters that are calculated automatically from the xcmsSet). Firstly quantile normalisation is available. If …	Preprocessing		LC-MS	LC-MS/MS		Advanced	R Package	Command line interface	Unix/Linux, Mac OS, Windows	R	0.2	devtools	mzData, mzML, mzXML, netCDF	-	2013	2016	GPL-2	https://github.com/cbroeckl/RAMClustR	http://www.ncbi.nlm.nih.gov/pubmed/24927477	24927477
RANSY/RAMSY	Ratio analysis of mass spectrometry (RAMSY) aims to remove the effect of interfering peaks and simplify the spectra. It is based on RANSY (Ratio analysis of nuclear magnetic resonance spectroscopy). It is calculated by calculating the ratios between a driving peak and all the other features in a spectra. It is available as a web app, matlab script and excel macro.	Preprocessing		GC-MS LC-MS NMR			Advanced	Package/ Web App	Command line interface, Web user interface	Unix/Linux, Mac OS, Windows	MATLAB/ Excel	2	-	Peaklist	-	2013	2013		http://depts.washington.edu/nwmrc/RAMSY	http://www.ncbi.nlm.nih.gov/pubmed/24168717	24168717
Rdisop	This bioconductor package is designed to determine the sum formula of metabolites based on their exact mass and isotopic pattern from high resolution MS. It integrates with XCMS, MassSpecWavelet and rpubchem. Input is a list of masses with normalised abundances that correspond to the isotope pattern of the same molecule. Firstly all elemental compositions that share a property of the target m/z a…	Annotation	Level 4 - Unequivocal Molecular Formula	MS	FT-ICR-MS, QTOF-MS		Advanced	R Package	Command line interface	Unix/Linux, Mac OS, Windows	R	1.34.0	R (≥ 2.0.0), RcppClassic	Peaklist	-	2008	2016	GPL-2	http://bioconductor.org/packages/release/bioc/html/Rdisop.html		-
RFmarkerDetector	RFmarkerDetector is a CRAN package that provides random forest analysis of metabolomics data, as well as scaling and PCA. Scaling can be performed using either autoscaling or pareto scaling. Mean centering can also be performed. There are functions for selecting the best RF model. Cross validation is implemented with the AUC multiple cross-validation (AUCRF) as well as Monte Carlo cross validatio…	Statistical Analysis					Advanced	R Package	Command line interface	Unix/Linux, Mac OS, Windows	R	1.0.1	AUCRF	Peaklist	-	2016	2016	GPL-3	https://cran.r-project.org/web/packages/RFmarkerDetector/index.html	-	-
RMassBank	This bioconductor package is designed to allow for easy upload of data onto MassBank. Initially MS/MS spectra are extracted from raw data files. Then using a .csv containing the compound information, RMassBank attempts to fit molecular formulas for every peak. This generates an array of metabolites, which is then aggregated into a list. A calibration curve is then calculated from this list and al…	Other Tools				Targeted	Advanced	R Package	Command line Interface	Unix/Linux, Mac OS, Windows	R	2.2.1	Rcpp	mzML, mzData	-	2013	2016	Artistic-2.0	https://bioconductor.org/packages/release/bioc/html/RMassBank.html	http://www.ncbi.nlm.nih.gov/pubmed/23303751	23303751
rNMR	Designed for analysis 1D and 2D NMR spectra using a ROIs based approach (which contain all of the underlying NMR data), rather than the traditional peak lists. ROI can be visually inspected to help aid accurate quantification. It contains a convert function, which will convert raw NMR files into a format that rNMR can analyse. It contains 3 automatic peak picking buttons: Full, Region and ROI. Th…	Preprocessing		NMR	1D NMR 2D NMR		Advanced	Package	Command line interface	Unix/Linux, Mac OS, Windows	R	1.1.9	R (≥ 2.10.0)	UCSF (sparky)	-	2011	2015	GPL-3	http://rnmr.nmrfam.wisc.edu/	http://www.ncbi.nlm.nih.gov/pubmed/19821464	19821464
ropls	This bioconductor package implements multivariate statistical analysis approaches: PCA, PLS, PLS-DA, OPLS and OPLS-DA. It includes the original nonlinear iterative partial least squares (NIPALS) versions of the algorithms, as opposed to those implemented in muma.	Statistical Analysis					Advanced	R Package	Command line interface	Unix/Linux, Mac OS, Windows	R	1.6.2	-	data frame or matrix Peaklist	-	2015	2016	CeCILL	http://bioconductor.org/packages/release/bioc/html/ropls.html	http://www.ncbi.nlm.nih.gov/pubmed/26088811	26088811
SIMAT	This bioconductor package performs preprocessing and metabolite identification of selective ion monitoring (SIM) GC-MS data. Firstly, then most unique fragment (optimal fragment) must be manually selected. Next, baseline correction is performed on the individual fragments. Next a smoothing filter is used. Peaks are then detected by finding all candidate peaks in the vicinity of the expected RT an…	Preprocessing		GC-MS	GC-MS - SIM	Targeted	Advanced	R Package/ MATLAB Script	Command line interface	Unix/Linux, Mac OS, Windows	R/ MATLAB	1	R (≥ 3.0.0), Rcpp (≥ 0.11.3)	netCDF, target peak list	-	2015	2016	GPL-2	http://bioconductor.org/packages/3.1/bioc/html/SIMAT.html	http://www.ncbi.nlm.nih.gov/pubmed/26283310	26283310
SIRIUS	Sum formula identification by ranking isotope patterns using mass spectrometry (SIRUS) resolves the sum formula of a compound from its fragmented features using PubChem. The sum formula is calculated using the input mass and the natural isotope distribution. It does not aim to identify the 2D structure of the compound - only the sum formula. As of version 3.2 SIRIUS now has CSI:FingerID integrati…	Annotation	Level 4 - Unequivocal Molecular Formula	MS	MSn		Advanced	Package	Command line interface, Graphical user interface	Unix/Linux, Mac OS, Windows	Java	3.4	-	Normalised Peaklist (.csv)	-	2009	2017	GPL	https://bio.informatik.uni-jena.de/software/sirius/	http://www.ncbi.nlm.nih.gov/pubmed/19015140	19015140
SOAP-NMR	SOAP-NMR provides many functions for the processing of 1H NMR metabolomics data. Functions provided include apodization, baseline correction, bucketing, Fourier transformation, warping and phase correction. Bruker FID can be directly imported.	Preprocessing		NMR	1H NMR		Advanced	R Package	Command line interface	Unix/Linux, Mac OS, Windows	R	0.1.0	R (≥ 2.10)	-	Bruker FID	2015	2017	GPL-2	https://github.com/ManonMartin/SOAP-NMR	-	-
specmine	This CRAN package provides tools for metabolomics preprocessing, identification and statistical analysis. Functions for preprocessing include: background correction, baseline correction, offset correction, feature selection, filtering, peak grouping, missing value imputation (K-NN, linear approximation, mean, median or value replacement), mean centering, multiplicative scatter correction, normali…	Workflow		NMR IR UV/VIS Raman LC-MS GC-MS			Advanced	R Package	Command line interface	Unix/Linux, Mac OS, Windows	R	1	R (≥ 3.1.0)	Matrix, .csv, .jdx, .dx, .spc	-	2015	2015	GPL-2 | GPL-3	https://cran.r-project.org/web/packages/specmine/index.html	http://www.ncbi.nlm.nih.gov/pubmed/26853041	26853041
SpectConnect	This is designed for the detection of features in GC-MS data without the need to use a reference compound library. Every spectrum is compared to every other spectrum using the Gemoda algorithm, which finds pairwise similarity of clusters (cliques) using weighted dot product. The most representative spectra for each clique is chosen. This allows it to identify which features are preserved across s…	Preprocessing		GC-MS			Basic	Web App	Web User Interface	Unix/Linux, Mac OS, Windows	Python, C	-	-	AMDIS.elu	-	2007	2012		http://spectconnect.mit.edu/	http://www.ncbi.nlm.nih.gov/pubmed/17263323	17263323
SpinAssign	SpinAssign is a statistical index designed for the simultaneous annotation of many metabolites. It is a web-based application. Queried peaks are matched against a database of 1H and 13C chemical shifts and the p-values are calculated, where 1 is a 100% match. The database contains more than 1700 13C HSQC peaks, corresponding to 270 metabolites. The uniqueness (the extent to which a peak overlaps …	Annotation		NMR	2D 1H, 13C-HSQC NMR 1D NMR		Basic	Web Based	Web User Interface	Unix/Linux, Mac OS, Windows	Javascript, HTML, PHP, MySQL	1	-	List of peaks	-	2009	2015		http://prime.psc.riken.jp/?action=nmr_search	http://www.ncbi.nlm.nih.gov/pubmed/20128615	20128615
TargetSearch	This Bioconductor packages provides both preprocessing and metabolite identification of GC-MS data: providing peak picking, RT alignment and metabolite identification via libraries. Features are picked using peak apex intensities rather than deconvolution as deconvolution can induce errors resulting in mixed mass spectral tags (MSTs). As input it requires raw data in the netCDF format (ideally pr…	Preprocessing		GC-MS		Targeted	Advanced	Package	Command line interface	Unix/Linux, Mac OS, Windows	R, C	1.2.0	R (≥ 2.7.0), mzR	netCDF	-	2009	2016	GPL (≥ 2)	http://bioconductor.org/packages/2.5/bioc/html/TargetSearch.html	http://www.ncbi.nlm.nih.gov/pubmed/20015393	20015393
VaLID	Visualization and Phospholipid Identification (VaLID) enables the prediction of the identities of lipid unknowns that are not present in the LipidMaps database. It contains exact and average masses of every theoretically possible phosphocholine, phosphoserine, phosphoethanolamine, glycerophosphoglycerol, glycerophosphoglycerolphosphate and cytidine 50-diphosphate 1,2-diacyl-sn-glycerol. It takes …	Annotation	Level 3 - Tentative Candidates	MS		Lipidomics	Basic	Web App	Web user interface	Unix/Linux, Mac OS, Windows	Java	3.2.0	Java	List of m/z (exact/ average)	-	2013	2017		http://neurolipidomics.ca/	http://www.ncbi.nlm.nih.gov/pubmed/23162086	23162086
Workflow4Metabolomics	Workflow4Metabolomics provides a comprehensive tool for metabolomics data preprocessing, statistical analysis and annotation. It is built in the galaxy environment and accessible as a web-based tool. It encompasses analysis pipelines for LC-MS, GC-MS and NMR, with LC-MS being the most comprehensive and NMR being the least. In the LC-MS workflow, data are preprocessing using XCMS (xcmsSet, group, …	Workflow		LC-MS			Medium	Package	Graphical User Interface	Unix/Linux, Mac OS, Windows	Galaxy	3	-	mzData, mzML, mzXML, netCDF	-	2014	2017	GPL-3	http://workflow4metabolomics.org/	http://www.ncbi.nlm.nih.gov/pubmed/25527831	25527831
X13CMS	This is an extension of XCMS that provides support for isotopic labelling. It requires two biologically identical samples to be prepared, with isotopic labelling being applied to one of them. XCMS is used for peak detection and retention time alignment, with the table of putative detected peaks being forwarded to X13CMS. X13CMS function getIsoLabelReport() can then be used to detect which metabol…	Preprocessing		LC-MS		Untargeted Isotopic Labelling Analysis	Advanced	R Package	Command line interface	Unix/Linux, Mac OS, Windows	R	1.4	xcms, mzR, Rcpp, BioGenerics, Biobase	mzData, mzML, mzXML, netCDF	-	2014	2014		http://pattilab.wustl.edu/software/x13cms/x13cms.php	http://www.ncbi.nlm.nih.gov/pubmed/24397582	24397582
XCMS	XCMS is a bioconductor package that provides preprocessing for LC-MS (and GC-MS and DI-MS) data. The following pipeline is used for preprocessing: peak picking, peak grouping, retention time alignment, peak regrouping and filling in missing values. XCMS currently provides five peak detection algorithms: matchedFilter and centWave are established methods; Massifquant, MS1-methods and MSW-methods h…	Preprocessing		GC-MS LC-MS	LC-MS/MS	Untargeted	Advanced	R Package	Command line interface	Unix/Linux, Mac OS, Windows	R, C++	1.50.1	mzR, BiocGenerics, ProtGenerics, Biobase	mzData, mzML, mzXML, netCDF	-	2005	2016	GPL (≥ 2) and file license	http://bioconductor.org/packages/release/bioc/html/xcms.html	http://www.ncbi.nlm.nih.gov/pubmed/16448051	16448051
XCMS Online	XCMS Online is an online implementation of XCMS, that include the entire data processing pipeline, from preprocessing to metabolite identification and statistical analysis. The processing pipeline is divided into three stages: data upload, parameter selection and result interpretation. Predefined parameter sets are available for different instrument setups or alternatively the user can set the pa…	Workflow		GC-MS LC-MS		Untargeted	Basic	Web Based	Web User Interface	Unix/Linux, Mac OS, Windows	R	3.5.1	-	mzData, mzML, mzXML, netCDF	Agilent .d, AB SCIENX .wiff, Waters .raw, Thermo Fisher Scientific .raw, Bruker .d	2012	2016	https://xcmsonline.scripps.edu/landing_page.php?pgcontent=termsOfUse	https://xcmsonline.scripps.edu/landing_page.php?pgcontent=mainPage	http://www.ncbi.nlm.nih.gov/pubmed/22533540	22533540
xMSanalyzer	Designed to improve feature detection of LC-MS data, running in conjunction with XCMS or apLCMS. As the scanning intervals with Fourier transform mass spectrometers is relatively constant, the optimum number of points to define a peak can vary over the course of a run. To deal with this, xMSanalyzer selects the number of points that is most reproducible for each peak, allowing for the extraction …	Preprocessing		LC-MS		Untargeted	Advanced	R Package	Command line interface	Unix/Linux, Mac OS, Windows	R	2.0.6.1	Rcpp, mzR, R2HTML, XML, limma, xcms, snow, rgl, gplots, foreach, RCurl, doSNOW, apLCMS	mzData, mzML, mzXML, netCDF	-	2013	2015	GPL-2	https://sourceforge.net/projects/xmsanalyzer/	http://www.ncbi.nlm.nih.gov/pubmed/23323971	23323971
